# Supplementary material for: Ventilatory power, a cardiopulmonary exercise testing parameter for the prediction of pulmonary hypertension at right heart catheterization
Source: Int J Cardiol Heart Vasc. 2020 Apr 21;28:100513. doi: 10.1016/j.ijcha.2020.100513 (PMC7178492; doi:10.1016/j.ijcha.2020.100513)
Supplement: Supplementary data 1 [file mmc1.xml]

<?xml version="1.0" encoding="UTF-8" standalone="no"?><data:data><datasets><author>nd.brunetti@unifg.it</author><type>0</type><dataset><value>1</value><reason>Data will be made available on request</reason><comments/></dataset></datasets></data:data>
